# Supplementary material for: A systematic review and meta-analysis of the efficacy and safety of mirabegron vs. tamsulosin in alleviating double-J catheter related symptoms
Source: Front Med (Lausanne). 2025 Nov 3;12:1669827. doi: 10.3389/fmed.2025.1669827 (PMC12621141; doi:10.3389/fmed.2025.1669827)
Supplement: SUPPLEMENTARY TABLE 1 — Raw data for meta analysis. [file Data_Sheet_1.xls]

## Sheet: Sheet1
文章(STUDY CHARACTERISTICS)						mirabegron（USSQ）						tamsulosin（USSQ）								mirabegron（IPSS and VAS）				tamsulosin（IPSS and VAS）				QOL(M)	QOL(T)
Number	First author	Arms	The primary outcome	The secondary outcomes	time	Urinary index score（UIS）	Pain index score (PIS)	General health index score (GHIS)	Work performance index (WPI)	Sexual score	Additional matters	UIS	Pain index score (PIS)	General health index score (GHIS)	Work performance index (WPI)	Sexual score	Additional matters	Analgesic using (n dose)M	Analgesic using (n dose)T	Storage symptom score	Voiding symptom score	Quality of life	Visual analogue pain score	Storage symptom score	Voiding symptom score	Quality of life	Visual analogue pain score
1	Chandna A, Kumar S, Parmar KM	mirabegron; n = 41，tamsulosin; n = 42	USSQ	scores in the other five domains of USSQ	4weeks	21.02±4.88	14.38±3.79	9.8±3.13	7.77±1.93	3.11±1.53	/	23.26±5.02	14.56±4.73	10.21±2.98	8.32±1.52	3.38±1.28	/	/	/	/	/	/	/	/	/	/	/
2	Yavuz A, Kilinc MF, Aydin M	mirabegron; n = 50，tamsulosin; n = 55	USSQ	Analgesic using (n dose)	4weeks	24.5 ± 6.9	16 ± 6.6	12.1 ± 5.1	8.2 ± 5.3	4.3 ± 2.9	8.8 ± 2.2	22.1 ± 8.8a	15.5 ± 6.9	14.4 ± 6.3	8.7 ± 4.1	4.5 ± 2	8.4 ± 3.9	4.5 ± 1.4a	5.1 ± 1.8a	/	/	/	/	/	/	/	/
3	Javid M, Abdullah A, Ganapathy R	mirabegron（25mg）（n=40）：tamsulosin（0.4mg）（n=40）	USSQ	IPSS and visual analogue pain score	15days	25.5±4.182	16.15±3.683	17.0±2.276	7.62±1.97	3.28±1.45	/	33.45±6.089	26.02±4.282	17.28±2.582	8.0±0.96	3.75±1.581	/	/	/	3.98±1.33	2.15±0.893	2.18±0.813	2.4±0.928	5.1±1.582	1.92±1.047	3±0.934	2.5±0.961
4	King Alexander, Achmad M. Palinrungi, Muhammad Asykar Palinrungi	mirabegron（n=25）：tamsulosin（n=25）	USSQ	/	3weeks	9.32±2.45	7.81±1.75	4.55±2.32	3.24±1.25	1.49±1.45	4.74±0.82	13.75±3.83	9.89±3.29	3.85±1.96	4.29±2.39	0.62±0.91	4.69±1.07	/	/	/	/	/	/	/	/	/	/
5	HAFIZ MUHAMMAD YOUSAF KHAN, AHMED RAZA, JAMSHED RAHIM	mirabegron（n=50）：tamsulosin（n=50）	IPSS		3weeks	/	/	/	/	/	/	/	/	/	/	/	/	/	/	6.28±0.86			/	9.60±0.86			/
						42.26	22.64					46.79	25.66										10.56				12.07
6	Manish Garg	mirabegron（n=35）：tamsulosin（n=35）	USSQ	VAS	2weeks	17.31（3-31）	9.35（3-18）	/	/	/	/	22.02（3-34）	11.8（4-21）	/	/	/	/	/	/	/	/	/	4.05（1-8）	/	/	/	4.9（1-9）
7	Cătălin Pricop, Carina Alexandra Bandac, Marius Ivanută	mirabegron（n=51/55）：tamsulosin（n=55/61）	USSQ	VAS	30days	9.94±5.82	2.33±2.24	5.29±4.88	4.00±5.43	0.57±0.87	2.18±2.33	10.80±6.74	2.65±1.54	4.69±3.74	3.20±4.27	0.80±1.28	2.22±2.01	/	/	/	/	/	2.78±2.71	/	/	/	2.96±1.55
8	Akrm A. Elmarakbi, Osama M. Elsayed, Tamer R. Mohamed	mirabegron（n=50）：tamsulosin（n=50）	USSQ	/	2weeks	14.20±1.92	2.17±6.65	6.53±0.82	6.88±1.91	3.78±1.30	6.60±1.20	21.64±2.84	8.67±12.28	10.18±5.16	9.26±3.73	5.04±0.83	8.04±2.75	/	/	/	/	/	/	/	/	/	/
9	毛 敏，唐浩桐，陈彩霞	mirabegron（50mg）（n=65）：tamsulosin（0.2mg）（n=65）	USSQ	VAS/IPSS	2-4weeks	23.17±3.43	14.56±2.51	11.46±4.26	4.98±1.56	/	13.05±1.92	22.34±3.26	13.70±2.43	10.49±2.09	8.46±1.45	/	11.68±1.16	/	/	8.25±3.23			2.36±0.53	7.46±2.13			2.26±0.78	3.24±0.73	3.21±0.87
